# Supplementary material for: Eco-Spatial Modeling of Two Giant Flying Squirrels (Sciuridae: Petaurista): Navigating Climate Resilience and Conservation Roadmap in the Eastern Himalaya and Indo-Burma Biodiversity Hotspots
Source: Life (Basel). 2025 Apr 3;15(4):589. doi: 10.3390/life15040589 (PMC12028898; doi:10.3390/life15040589)
Supplement: Supplementary file 1 [file life-15-00589-s001.zip]

Archive with 1 entries (1 files):
- life-3528604-supplementary.pdf
